# Supplementary material for: Subtropical to temperate late Neogene to Quaternary planktic foraminiferal biostratigraphy across the Kuroshio Current Extension, Shatsky Rise, northwest Pacific Ocean
Source: PLoS One. 2020 Jul 15;15(7):e0234351. doi: 10.1371/journal.pone.0234351 (PMC7363085; doi:10.1371/journal.pone.0234351)
Supplement: S1 Table — Age control based on top (T) and bottom (B) magnetic reversal boundaries for ODP holes 1207A, 1208A, and 1209A. Depths of reversals from [61], with ages of reversals from [62] with updates by [65–66]. Abbreviations are as follows: mbsf, meters below sea floor; mcd, meters composite depth. (XLSX) [file pone.0234351.s001.xlsx]

## Sheet: Sheet1
S1 Table. Holes 1207A, 1208A, and 1209A age models. Age control based on top (T) and bottom (B) magnetic reversal boundaries for ODP holes 1207A, 1208A, and 1209A. Depths of reversals from [61], with ages of reversals from [62] with updates by [65, 66]. Abbreviations are as follows: mbsf, meters below sea floor; mcd, meters composite depth.
Chron	Age (Ma)	1207A Depth (mbsf)	1208A Depth (mbsf)	1209A Depth (mcd)
T C1n	0	0	0	0
B C1n	0.781	12.35	42.92	11.28
T C1r.1n	0.988	16.26	52.57	13.32
B C1r.1n	1.072	16.77	55.85	14.22
T C2n	1.778	24.38	85.01	25.28
B C2n	1.945	28.4	92.81	28.21
T C2r.1n	2.128	29.73	99.86	-
B C2r.1n	2.148	30.25	101.01	-
T C2An.1n	2.581	43.13	119.45	37.69
B C2An.1n	3.032	51.77	137.8	49.43
T C2An.2n	3.116	53.25	140.64	-
B C2An.2n	3.207	56.79	144.58	-
T C2An.3n	3.33	58.77	147.76	52.34
B C2An.3n	3.596	66.91	156.88	58.03
T C3n.1n	4.187	80.23	172.4	66.22
B C3n.1n	4.3	83.34	176.47	68.23
T C3n.2n	4.493	87.19	182.51	-
B C3n.2n	4.631	90.46	185.46	-
T C3n.3n	4.799	92.39	189.28	73.24
B C3n.3n	4.896	94.32	191.01	74.08
T C3n.4n	4.997	96.84	194.09	75.59
B C3n.4n	5.235	99.95	200.04	78.76
T C3An.1n	6.023	105.73	216.47	82.94
B C3An.1n	6.272	106.77	221.51	84.95
T C3An.2n	6.386	109.29	222.25	86.12
B C3An.2n	6.727	114.18	231.39	90.13
T C3Bn	7.14	116.56	235.31	93.81
B C3Bn	7.214	120.41	240.33	96.15
T C3Br.1n	7.262	-	-	-
B C3Br.1n	7.305	-	-	-
T C3Br.2n	7.456	123.08	-	-
B C3Br.2n	7.499	123.53	240.34	-
T C4n.1n	7.537	125.16	241.08	-
B C4n.1n	7.65	126.05	241.83	-
T C4n.2n	7.701	126.34	242.95	-
B C4n.2n	8.125	129.01	250.78	-
T C4r.1n	8.257	130.79	251.741	-
B C4r.1n	8.3	132.27	252.46	-
T C4An	8.771	134.5	256	-
B C4An	9.105	136.72	260.66	-
T C4Ar.1n	9.311	137.76	262.53	-
B C4Ar.1n	9.426	138.35	264.02	-
T C4Ar.2n	9.647	140.28	265.69	-
B C4Ar.2n	9.721	140.72	268.12	-
T C5n.1n	9.786	141.32	269.05	-
B C5n.1n	9.937	142.36	271.85	-
T C5n.2n	9.984	142.65	-	-
B C5n.2n	11.056	151.4	282.1	-
T C5r.1n	11.146	153.62	287.14	-
B C5r.1n	11.188	154.07	287.69	-
T C5r.2n	11.592	155.11	290.49	-
B C5r.2n	11.657	155.4	291.42	-
T C5An.1n	12.049	157.81	292.17	-
B C5An.1n	12.174	160.77	294.03	-
T C5An.2n	12.272	161.76	298.69	-
B C5An.2n	12.474	-	299.63	-
*B Orbulina spp.	15.12	-	317.6	-
*planktic foraminiferal datum used for age control, with age of datum from [1]
