# Supplementary material for: Subtropical to temperate late Neogene to Quaternary planktic foraminiferal biostratigraphy across the Kuroshio Current Extension, Shatsky Rise, northwest Pacific Ocean
Source: PLoS One. 2020 Jul 15;15(7):e0234351. doi: 10.1371/journal.pone.0234351 (PMC7363085; doi:10.1371/journal.pone.0234351)
Supplement: S2 Table — Semi-quantitative assemblage data of planktic foraminiferal species recorded at ODP Hole 1207A. Five categories of foraminiferal species abundance, relative to the total number of planktic foraminifera in each sample, were recorded: rare (<1%), few (1–5%), common (5–10%), abundant (10–30%), and dominant (>30%). Species ranges are highlighted in white, with those used as primary marker datums in the biostratigraphic zonation scheme denoted by blue. Biozones are denoted by solid horizontal black lines. (XLSX) [file pone.0234351.s002.xlsx]

## Sheet: 1207A
S2 Table. Hole 1207A planktic foraminiferal biostratigraphy. Semi-quantitative assemblage data of planktic foraminiferal species recorded at ODP Hole 1207A. Five categories of foraminiferal species abundance, relative to the total number of planktic foraminifera in each sample, were recorded: rare (<1%), few (1-5%), common (5-10%), abundant (10-30%), and dominant (>30%). Species ranges are highli…
Leg	Hole	Core-Section, Interval (cm)	Midpoint Depth (mbsf)	Sample Age (Ma)	Biozones	Candeina nitida	Beella digitata	Beella praedigitata	Catapsydrax unicavus	Dentoglobigerina altispira	Dentoglobigerina baroemoenensis	Dentoglobigerina larmeui	Dentoglobigerina venezuelana	Globigerina bulloides	Globigerina falconensis	Globigerina foliata	Globigerina umbilicata	Globigerinella calida	Globigerinella obesa	Globigerinella siphonifera	Globigerinoides bollii	Globigerinoides conglobatus	Globigerinoides extremus	Globigerinoides obliquus	Globigerinoides ruber	Globigerinoides ruber (pink)	Globigerinoides subquadratus	Globoquadrina dehiscens	Globoquadrina conglomerata	Globorotaloides hexagonus	Globorotaloides variabilis	Globoturborotalita apertura	Globoturborotalita decoraperta	Globoturborotalita druryi	Globoturborotalita nepenthes	Globoturborotalita rubescens	Globoturborotalita woodi	Orbulina suturalis	Orbulina universa	Paragloborotalia continuosa	Paragloborotalia mayeri	Sphaeroidinella dehiscens	Sphaeroidinellopsis disjuncta	Sphaeroidinellopsis kochi	Sphaeroidinellopsis paenedehiscens	Sphaeroidinellopsis seminulina	Trilobatus sacculifer	Turborotalita clarkei	Turborotalita quinqueloba
198	1207A	1H-1, 29-31	0.29	0.0183393	G. (H.) hirsuta LOZ									C	R				F	R		R			F														F								R
198	1207A	1H-1, 80-82	0.81	0.0512235										A	F	A				R		R		?	F														F									R	F
198	1207A	1H-1, 127-129	1.27	0.0803134										C	F							R			R														R
198	1207A	1H-2, 77-79	2.27	0.143552										C						R		R			F														F								R
198	1207A	1H-3, 26-28	3.26	0.206159			R							C	R					R		R			F														F			R					R
198	1207A	1H-3, 77-79	3.77	0.238411										A								R			R	R													R
198	1207A	1H-4, 6-7	4.54	0.287104										C											R					R									R
198	1207A	1H-CC, 19-21	4.72	0.298487										F						R		F		R	R											R			F			R
198	1207A	2H-1, 27-29	5.07	0.320621				R						C								R			R
198	1207A	2H-1, 80-82	5.61	0.35477										C		R				R		R			R														F								R		R
198	1207A	2H-1, 127-129	6.07	0.38386										C	F										R														R
198	1207A	2H-2, 77-79	7.07	0.447099										A	F					R					R												?		R										F
198	1207A	2H-4, 80-82	10.11	0.639345	G. (T.) truncatulinoides LOZ									F	R	R									R														R									R
198	1207A	3H-1, 29-31	14.59	0.899588				R						C											R														R										R
198	1207A	2H-CC, 28-30	14.61	0.900647										A	F	R				R		F			F											?			R			R					F	R	F
198	1207A	3H-1, 81-83	15.12	0.927647										C	F	R			R	R		R			R												R		R								R	R	F
198	1207A	3H-2, 27-29	16.07	0.977941			R							C	R										R														R			R
198	1207A	3H-2, 127-129	17.07	1.09983										C	R	R			R	R					R														F										R
198	1207A	3H-3, 27-29	17.57	1.14622										C	F					R		R			R												F		F								R		F
198	1207A	3H-3, 78-80	18.09	1.19446				R						A								R		R	R												F		F
198	1207A	3H-4, 111-113	19.92	1.36423										C	R	R						R		R	F														R			R					F		F
198	1207A	3H-CC, 21-23	24.12	1.75388				R						A	F	R			F	R		R			F												F		R			R					R	R	C
198	1207A	4H-1, 80-82	24.61	1.78755				R						C	F	R			R					R	F														F									R	C
198	1207A	4H-1, 130-132	25.11	1.80833				R						C	R	R			R						F												F		R			R					F		C
198	1207A	4H-2, 27-29	25.57	1.82744										C	F					R					F												R		F			R					R
198	1207A	4H-2, 80-82	26.1	1.84945				R						C						R		R			F												F		F			R							R
198	1207A	4H-2, 127-129	26.57	1.86898										C	R			R				R			R												F		R			F					R	R
198	1207A	4H-4, 77-79	29.08	2.03856				R						A		F								R	F												F		R			R					F	R	C
198	1207A	4H-4, 81-83	29.12	2.04407				R						C	F			R		R				R	F												R		R			R					R		C
198	1207A	4H-5, 27-29	30.07	2.14108				R						F					R	R		R	R		F																	R					R
198	1207A	4H-5, 77-79	30.57	2.15876	G. inflata LOZ			R						F											R														R			R					R
198	1207A	4H-5, 127-129	31.07	2.17557				R						F	R	R			R				R	R	R												F					R							R
198	1207A	4H-7, 60-62	33.41	2.25423										C	F				F	R		R		R	F												F	?	R			R					R	R	C
198	1207A	4H-CC, 13-15	33.79	2.26701				R						C	F					R		R		R	F												F		R			R					R	R	C
198	1207A	5H-1, 80-82	34.11	2.27777				R						F	F	R			F	R			R		R												F		R								R
198	1207A	5H-4, 80-82	38.61	2.42905				R						F		R			R						R												F		R										F
198	1207A	5H-CC, 6-7	42.81	2.57024				R						C	R		R			R					F												F		R										R
198	1207A	6H-1, 39-41	43.2	2.58465				R						C											F												F	R	R			R					R
198	1207A	6H-1, 77-79	43.58	2.60449										C	F					R				R	R												F		R			R					R
198	1207A	6H-4, 77-79	48.08	2.83939				R						F					R					R	R												F		R			R
198	1207A	6H-4, 108-110	48.39	2.85557										C	R										F												R		R								R
198	1207A	6H-5, 27-29	49.07	2.89106				F						C					R						F							R					R		F			R
198	1207A	6H-6, 27-29	50.57	2.96936				R						A	R					R					C							R					C		F			R					F
198	1207A	6H-CC, 7-9	52.5	3.07343		R		R						C	R					R					R							R					R		R			R					R	R	F
198	1207A	7H-1, 55-57	52.86	3.09386				R						C					R	R			R	F	R												F		R								R
198	1207A	7H-1, 77-79	53.08	3.10635				R						C	R		R							R	R							R					F		R								R
198	1207A	7H-4, 19-21	57	3.22005				R						C						R		R	R	R	R							R	R				F		F								R	R
198	1207A	7H-4, 77-79	57.58	3.25608				R						C	C	R			R				R	R													F		R								R		R
198	1207A	7H-4, 127-129	58.07	3.28652									F	C						R				R	F														F			R
198	1207A	7H-5, 77-79	59.07	3.3398									R	F							R			R	R												F	R	R
198	1207A	7H-5, 127-129	59.57	3.35614				R		R	R		F	C						R				R	R												C		R			R					R
198	1207A	7H-6, 27-29	60.07	3.37248	G. (T.) crassaformis LOZ								R	C	F		R						R	R	R												C					R
198	1207A	7H-CC, 21-23	61.82	3.42967				R					R	F		R							R		R				R								R		R			R					R
198	1207A	8H-1, 27-29	62.07	3.43784				R						C	R							R															F		F			R
198	1207A	8H-1, 77-79	62.58	3.4545				R					R	C	R																						C		R			R					R
198	1207A	8H-1, 127-129	63.07	3.47052				R						C					R			R	R	F	R							R					C		F								R
198	1207A	8H-2, 77-79	64.07	3.50319				R			R			C		R						R	R	F	F							F					F		F							R	R
198	1207A	8H-2, 127-129	64.57	3.51953				R						C										R													A		R							R
198	1207A	8H-3, 77-79	65.57	3.55221									R	F								C		R													F		F			R				R
198	1207A	8H-3, 127-129	66.07	3.56855				R		R			F	F																							R	R	R			R
198	1207A	8H-4, 27-29	66.57	3.58489				R					F							R																	R		R
198	1207A	8H-4, 77-79	67.08	3.60354						F				C	F	R							R	R								R					R		F			R				R	R
198	1207A	8H-4, 127-129	67.57	3.62528				R			R?		C	R			R						R	R	R												C		F							R	R
198	1207A	8H-5, 77-79	68.57	3.66965						R				F	R									R	R							R					C		R			R
198	1207A	8H-CC, 11-12	71.4	3.79522				R		F	R		R	C	F	R	R		R			R	R	F	R												C	R	F							R	R		F
198	1207A	9H-1, 77-79	72.08	3.82539				R		R	R		F	C	F		R	R				R	R	F	R							R					C		R							R	R	R	F
198	1207A	9H-2, 127-129	74.07	3.91368									F	A							R		R		R							F					F		R							F	R
198	1207A	9H-3, 77-79	75.07	3.95805										C									F		R												C										R
198	1207A	9H-3, 127-129	75.57	3.98024	G. puncticulata LOZ			F						F											R							R							C							R	R
198	1207A	9H-4, 77-79	76.58	4.02505							R			C						R												R					A		R							R	R		F
198	1207A	9H-4, 127-129	77.07	4.04679						R	R			C								R															A		F								R
198	1207A	9H-5, 27-29	77.57	4.06898						R				C										R	R										?		C	R	F							R	R
198	1207A	9H-5, 127-129	78.57	4.11335						R				C										R	R							R					F	R	R							R
198	1207A	9H-6, 27-29	79.07	4.13553				R						C					R					R													C	R	F							R
198	1207A	9H-CC, 9-11	80.99	4.21461				R		R				C	F	R			R					F	R							R					C	R	F							R	R
198	1207A	10H-1, 27-29	81.07	4.21752						R				C																							C	R	F						R
198	1207A	10H-1, 78-80	81.59	4.23641				R		R			R	C	R								R	R								R					A		F								R		F
198	1207A	10H-4, 114-116	86.45	4.4559						R	R			C	F	R							R	F	R								R				C		F							R	R
198	1207A	10H-5, 27-29	87.07	4.48698				R			R			A									R	R									R				C		R					R	R	F	R
198	1207A	10H-5, 77-79	87.57	4.50904										C					R					R								C			F		A		F						R	R
198	1207A	10H-6, 27-29	88.57	4.55124										A	R																	R					R		F
198	1207A	10H-CC, 5-7	90.59	4.64232							?			C		R	R						R	R													C		F							R	R
198	1207A	11H-1, 78-80	91.09	4.68584						R				A		R								R													C		F							F
198	1207A	11H-2, 27-29	92.07	4.77115				R						A										R								R					C		F						R	R	R
198	1207A	11H-2, 77-79	92.57	4.80805									R	A	R				?					R										?	F		F									R
198	1207A	11H-2, 127-129	93.07	4.83318	G. conomiozea LOZ			R		R	R	c.f.		C	R	R							R	R											F		C		R						F	R
198	1207A	11H-3, 77-79	94.07	4.88344				R		R				C								R	R	F											R		C		F							R	R
198	1207A	11H-4, 77-79	95.58	4.9465	G. (H.) margaritae LOZ			R		R	R			C	R					R		R	R	F	R										R		C	R	F					R	R	F	R
198	1207A	11H-CC, 6-8	100.01	5.24318				R		R	R			C	F				R			R		F								R		R	F		C		F						R	F	R
198	1207A	12H-1, 78-80	100.59	5.32225						R	R			C	F					R		R	R	R											R		C	R	F							F	R
198	1207A	12H-4, 78-80	105.09	5.93575		R					R			C	F				R			R	R	R	R							R		R	C		C		F					R	R	R	R
198	1207A	12H-4, 128-130	105.58	6.00255										A	R				R			R	R	C										F	F		C	R	F							R	R
198	1207A	12H-5, 27-29	106.07	6.1044				R						A										R										F	R		C	R	F							R	R
198	1207A	12H-6, 27-29	107.57	6.30819										A	R				R	R		R		R										F			C		F							R	R
198	1207A	12H-CC, 19-21	109.3	6.3867										C	R							R		R	R					R				R	F		C	R	C					R		R	R
198	1207A	13H-1, 27-29	109.57	6.40553						R			R	F	R							R		R											R		R		F					R		F
198	1207A	13H-1, 78-80	110.35	6.45992										C								R		R										R	C		C	R	F					R	R	F
198	1207A	13H-1, 127-129	110.57	6.47526		R		R		R				F								R		R										F	F		F	R	F						R	F	R
198	1207A	13H-2, 27-29	111.07	6.51013						R				C								R		R								R					F	F	F								R
198	1207A	13H-2, 78-80	111.58	6.54569				R		R				A					R					F										F	R				C								R
198	1207A	13H-3, 27-29	112.57	6.61473										C	R									R										R	R		F	F	F					R		C	R
198	1207A	13H-4, 78-80	114.59	6.79815	G. miotumida PRZ			R			R		R	F										R										R	R		C	R	R					R		F	R
198	1207A	13H-CC, 25-27	119.01	7.18709						R	R													R										R	F		C	R	C					R		F
198	1207A	14H-1, 78-80	119.59	7.19824									R	C								R		R									R	F	C		C	R	F							C	R
198	1207A	14H-1, 127-129	120.07	7.20746						R			R	C	R										R									F	R		C	F	F							F
198	1207A	14H-2, 127-129	121.57	7.31914						C			R	C																				R	F		F	R	R							R	R
198	1207A	14H-4, 78-80	124.09	7.51206									R	C																				C	A		C	R	F							D
198	1207A	14H-CC, 22-24	128.44	8.03448						R	R			A																		R		F	C		C	R	F							C	R
198	1207A	15H-1, 77-79	129.08	8.13019										C																				R	F		F		A							D
198	1207A	15H-2, 77-79	130.57	8.24069							R			C																				C	R		A	R	F							R
198	1207A	15H-3, 77-79	132.07	8.29419					F				F	R																				C	R		R						F			C
198	1207A	15H-3, 127-129	132.57	8.36336					R		R																								F		C	F	F				R			F
198	1207A	15H-4, 77-79	133.58	8.57669				R	R		R		C	F					R								C					F	R	F	F		A	R	F					R		C	R
198	1207A	15H-CC, 24-26	138.05	9.36753	G. dehiscens HOZ	R		R					C	F	R									A			C	F			R			F	F		A	R	C							F	F
198	1207A	16H-1, 77-79	138.58	9.45234				R	R				F	C										F				F			R			R	F		A	R	C					R		F	F
198	1207A	16H-3, 27-29	141.07	9.75892										A										R				A			F			F	F		C		R					R		C
198	1207A	16H-4, 78-80	143.09	10.0379				F	R				C	C	R	R												C						C	A		C	F	A							F
198	1207A	16H-5, 127-129	145.07	10.2805									C	F														F			R			C	F		C									C
198	1207A	16H-CC, 25-27	147.51	10.5794									F	C					R					R				C						F	C			R	F					R		F
198	1207A	17H-1, 77-79	148.08	10.6493									C	F														C						F	A		C	R	R							F
198	1207A	17H-1, 127-129	148.57	10.7093				R		R			C															C				R		A	A		D	R	F				R	R		C
198	1207A	17H-2, 27-29	149.07	10.7705	P. mayeri HOZ								C															F						A	C		D	R	R		R		F	R		C
198	1207A	17H-2, 127-129	150.07	10.8931									R																					C	F		C	F	C	R			F			C
198	1207A	17H-3, 27-29	150.57	10.9543									C															C						R			F	C	C		R		R			F
198	1207A	17H-4, 77-79	152.58	11.1038									F															F						R			R	C	A							C
198	1207A	17H-4, 127-129	153.07	11.1237				R						R		R			R									F						R	R			C	C		R		R			F	R
198	1207A	17H-5, 77-79	154.07	11.188									F	F					?									F			?			R	R		C	F	F		R		F				R
198	1207A	17H-6, 27-29	155.07	11.5765					R	F			C	F														F						A	F		D	R	F	R			F	R		F
198	1207A	17H-6, 127-129	156.07	11.766							R		F	F					R									R						R			R	R	F				F			F
198	1207A	17H-7, 27-29	156.57	11.8473				R		R	C		F	R					R					R			R	R										C	F				F	R			R
198	1207A	17H-CC, 22-24	157.01	11.9189				R		C	R		F	F														F						R	R		F	F	F		R		R			F	R
198	1207A	18H-1, 79-81	157.6	12.0148						F	R		F	R	R	R			R									C									R	R	F		R		F			F	R
198	1207A	18H-2, 127-129	159.57	12.1233				R		C	R		C	F					R																		F	R	F				F	R		C	R
198	1207A	18H-4, 78-80	162.08	12.3037						F	C		F	C					R									F						?				C	F		C		C			F	R
X: recovered
?: uncertain occurrence
c.f.: crude form (should be used to communitcate the affinity is uncertain)
m: mixed/reworked specimen
[truncated: 43 more columns]
