# Supplementary material for: Subtropical to temperate late Neogene to Quaternary planktic foraminiferal biostratigraphy across the Kuroshio Current Extension, Shatsky Rise, northwest Pacific Ocean
Source: PLoS One. 2020 Jul 15;15(7):e0234351. doi: 10.1371/journal.pone.0234351 (PMC7363085; doi:10.1371/journal.pone.0234351)
Supplement: S3 Table — Semi-quantitative assemblage data of planktic foraminiferal species recorded at ODP Hole 1208A. Five categories of foraminiferal species abundance, relative to the total number of planktic foraminifera in each sample, were recorded: rare (<1%), few (1–5%), common (5–10%), abundant (10–30%), and dominant (>30%). Species ranges are highlighted in white, with those used as primary marker datums in the biostratigraphic zonation scheme denoted by blue. Biozones are denoted by solid horizontal black lines. (XLSX) [file pone.0234351.s003.xlsx]

## Sheet: 1208A
S3 Table. Hole 1208A planktic foraminiferal biostratigraphy. Semi-quantitative assemblage data of planktic foraminiferal species recorded at ODP Hole 1208A. Five categories of foraminiferal species abundance, relative to the total number of planktic foraminifera in each sample, were recorded: rare (<1%), few (1-5%), common (5-10%), abundant (10-30%), and dominant (>30%). Species ranges are highli…
Leg	Hole	Core-Section, Interval (cm)	Midpoint Depth (mbsf)	Sample Age (Ma)	Biozones	Beella digitata	Beella praedigitata	Dentoglobigerina altispira	Dentoglobigerina baroemoenensis	Dentoglobigerina larmeui	Dentoglobigerina venezuelana	Globigerina bulloides	Globigerina falconensis	Globigerina foliata	Globigerina umbilicata	Globigerinella calida	Globigerinella obesa	Globigerinella siphonifera	Globigerinoides bollii	Globigerinoides conglobatus	Globigerinoides extremus	Globigerinoides kennetti	Globigerinoides mitra	Globigerinoides obliquus	Globigerinoides ruber	Globigerinoides ruber (pink)	Globigerinoides subquadratus	Globoquadrina dehiscens	Globoquadrina conglomerata	Globorotaloides hexagonus	Globorotaloides variabilis	Globoturborotalita apertura	Globoturborotalita decoraperta	Globoturborotalita druryi	Globoturborotalita nepenthes	Globoturborotalita rubescens	Globoturborotalita woodi	Orbulina suturalis	Orbulina universa	Paragloborotalia birnageae	Paragloborotalia mayeri	Praeorbulina curva	Sphaeroidinella dehiscens	Sphaeroidinellopsis disjuncta	Sphaeroidinellopsis kochi	Sphaeroidinellopsis paenedehiscens	Sphaeroidinellopsis seminulina	Trilobatus sacculifer	Trilobatus sicanus
198	1208A	1H-1, 77-79	0.78	0.0141934	G. (H.) hirsuta LOZ							R	R					R							D											R			A									R
198	1208A	1H-3, 77-79	3.78	0.0687833		R						A	R					R		R					D											R			D									F
198	1208A	2H-1, 77-79	5.48	0.0997176								R						R		R					F														D				R					R
198	1208A	2H-3, 77-79	8.48	0.154308								A													F														A
198	1208A	2H-5, 77-79	11.48	0.208897								A						R							R														F
198	1208A	2H-7, 73-75	13.94	0.253661								A				R									R														R									R
198	1208A	3H-2, 77-79	16.48	0.299881								C	?												F														C
198	1208A	3H-3, 77-79	17.98	0.327176								R				R		R							D	R				R									D									R
198	1208A	3H-4, 77-79	19.48	0.354471								C			?			R							F	R													F									R
198	1208A	3H-5, 77-79	20.98	0.381766								R				?	R	R							R											R			R									R
198	1208A	3H-6, 77-79	22.48	0.409061	G. (T.) truncatulinoides LOZ							C	R		R	R		F		R					F	F										?			C									R
198	1208A	4H-1, 77-79	24.48	0.445454								R		R	R		R	R		R					D											R	c.f.		F									R
198	1208A	4H-3, 77-79	27.48	0.500044								F		F						R					R														R
198	1208A	4H-4, 77-79	28.98	0.527339								C																								R			F
198	1208A	4H-5, 77-79	30.48	0.554634								R													R					R
198	1208A	5H-1, 77-79	33.98	0.618322								R	R	R		R		R							A												c.f.		F									R
198	1208A	5H-2, 77-79	35.48	0.645617								C	R					F							F																		R					R
198	1208A	5H-3, 77-79	36.98	0.672912								A	R		R			R							R														R									R
198	1208A	5H-5, 77-79	39.98	0.727502								F	R	R				R							C											R	c.f.		R				R					R
198	1208A	5H-7, 75-77	42.96	0.781858								R													R
198	1208A	6H-2, 75-77	44.96	0.82476		R						C	R	F			?	R		R					C					R									F				R					F
198	1208A	6H-3, 75-77	46.46	0.856936								C	R	R				R							F																		R					R
198	1208A	6H-4, 77-79	47.98	0.889541								C		R			R								R				R										R
198	1208A	6H-6, 75-77	50.96	0.953464								R		R											F														R				R
198	1208A	7H-1, 75-77	52.96	0.997988								C	R							R					F														F				R					R
198	1208A	7H-2, 75-77	54.46	1.0364		R						A	R					F							R														R				R					R
198	1208A	7H-3, 75-77	55.96	1.07466								F		R			R	F		R					F											R	R		C				F					F
198	1208A	7H-5, 75-77	58.96	1.1473								F					R	R							R												R		R									R
198	1208A	8H-1, 75-77	62.46	1.23204								F	C	R				R							C												R		F									F
198	1208A	8H-3, 75-77	65.46	1.30467			R					R	R			R		R		R					R												?		R									R
198	1208A	8H-5, 75-77	68.46	1.3773								F		R		F		R		R					R														R
198	1208A	8H-6, 75-77	69.96	1.41362								F				R		R							R				R										R				R
198	1208A	9H-1, 75-77	71.96	1.46204								C	R		F		R	F		F					A												R		F				R
198	1208A	9H-2, 75-77	73.46	1.49836								C	R		R			R							F														R				R
198	1208A	9H-3, 75-77	74.96	1.53468								C	R	F				R							C														R				R					R
198	1208A	9H-4, 77-80	76.48	1.57148								C	R			R	R	R		R					F														R									R
198	1208A	9H-5, 75-77	77.96	1.60731								C	R	F	R			F							F												R		R				R					R
198	1208A	9H-6, 75-77	79.46	1.64363								C	R								R				F				?										F				R					R
198	1208A	10H-1, 77-79	81.48	1.69253			R					C		F	R			F		C	R			R	D											R			D				R					C
198	1208A	10H-4, 77-79	85.98	1.79877								C	R	F			R	R							F				c.f.							R			R				R					R
198	1208A	10H-6, 75-77	88.96	1.86257								R	?	R											F											R	R		R				F
198	1208A	10H-7, 75-77	90.46	1.89469			R					C	R	R				R							F				R										F				R					R
198	1208A	11H-1, 75-77	90.96	1.90539								F		R			R	R		F					C														D				F					F
198	1208A	11H-1, 77-79	90.98	1.90582			R					C								R					R														F				R					R
198	1208A	11H-3, 75-77	93.96	1.97485								F	R	R				R							F				R								R		R									R
198	1208A	11H-4, 75-77	95.46	2.01379	G. inflata LOZ							F	R												C														F				R
198	1208A	11H-5, 75-77	96.96	2.05272								R		R											R														R				R
198	1208A	12H-1, 77-79	100.48	2.13878								R	F												C												R	R	C				R					F
198	1208A	12H-3, 75-77	103.46	2.20553								F		R						F					R																		R
198	1208A	12H-5, 75-77	106.46	2.27597			R							R																									R
198	1208A	12H-6, 75-77	107.96	2.3112								F	R	R						R					F														F				R					R
198	1208A	13H-1, 75-77	109.96	2.35816								R	R	R			R	F							F												F		F				R
198	1208A	13H-2, 75-77	111.46	2.39338								C	R	R											F												R		F									F
198	1208A	13H-3, 75-77	112.96	2.4286								C	R	R				R		R					F				R								F		F				R					R
198	1208A	13H-5, 75-77	115.96	2.49905																									?										R
198	1208A	13H-6, 75-77	117.46	2.53427								A	F												C							R					F		F				R					R
198	1208A	14H-1, 75-77	119.46	2.58125								R		R											R													R	C
198	1208A	14H-2, 75-77	120.96	2.61811								C	R	R				R						R	F							R					R	R	F									R
198	1208A	14H-3, 75-77	122.46	2.65498			R					C		R				R							F											R	F		R									R
198	1208A	14H-4, 75-77	123.96	2.69185							R	F	R	R											F					R							R		R				R					R
198	1208A	14H-5, 75-77	125.46	2.72871								D	R	R						R					C											R	F	R	C									R
198	1208A	14H-6, 75-77	126.96	2.76558								F		R			R																				R		F									F
198	1208A	15H-1, 77-79	128.98	2.81523			R					F		R			R								F							R					A		F									R
198	1208A	15H-2, 75-77	130.46	2.8516							R														F												R		R				R
198	1208A	15H-3, 75-77	131.96	2.88847								C	F					F						F	F							R					F		F									F
198	1208A	15H-4, 75-77	133.46	2.92533								C	F							R					F							?					F		R									R
198	1208A	15H-5, 75-77	134.96	2.9622								F	R	R			R	R							F							F					F		R							R		F
198	1208A	15H-6, 75-77	136.46	2.99907								A	F				R								F												F		F				R					R
198	1208A	16H-1, 75-77	138.46	3.05152			R					F	F							R					R					F							R		R									R
198	1208A	16H-2, 75-77	139.96	3.09589				c.f.				F		R			R		?						R					R							R		R				R					R
198	1208A	16H-3, 75-77	141.46	3.13494								C	R					R						R	F												C		F									R
198	1208A	16H-4, 77-79	142.98	3.17005								F					R								R												F									R
198	1208A	16H-5, 75-77	144.46	3.20423								R													R
198	1208A	16H-6, 75-77	145.96	3.26038								C												R	R												F		F
198	1208A	16H-7, 75-77	147.46	3.3184	G. (T.) crassaformis LOZ						R	F	F											R	R												F		F
198	1208A	17H-1, 78-80	147.99	3.33671							F	F		R																									C
198	1208A	17H-2, 75-77	149.46	3.37958			R				C			F																							F		F
198	1208A	17H-3, 75-77	150.96	3.42333								?	R	R											R				R								R		F							R
198	1208A	17H-4, 78-80	152.49	3.46796							R	C								R					C				R								F		C				F
198	1208A	17H-5, 77-79	153.98	3.51142								C	F	R			R								F							R					C		C
198	1208A	17H-7, 77-79	156.98	3.59981				C				F												R								R					R		F									R
198	1208A	18H-1, 77-79	157.48	3.61885				R				C	R	R			?								R							R					C		R							R
198	1208A	18H-2, 77-79	158.98	3.67597					R	R	F	F	F				R								F											?	F		F									R
198	1208A	18H-3, 77-79	160.48	3.73309							R			R			R												R								R		R
198	1208A	18H-4, 77-79	161.98	3.79021				R			F	F	R	C			R							R					R			R					F		F								F	F
198	1208A	18H-5, 77-79	163.48	3.84733					R		A	C	F	F			R							F	F				R								F		C							R		C
198	1208A	18H-6, 77-79	164.98	3.90445								C					R			R	R			F					R								R		F									R
198	1208A	19H-1, 27-29	166.47	3.96119								C	F											F													R	R	R							R		R
198	1208A	19H-1, 77-79	166.98	3.98061								R	?	R										F								R					C		C								R	C
198	1208A	19H-2, 77-79	168.48	4.03773							R	R		R										R								F					F	R	C								F	F
198	1208A	19H-2, 127-129	168.97	4.05639								A	R																			C					C		R
198	1208A	19H-3, 77-79	169.98	4.09485								F		R																							C		F
198	1208A	19H-4, 77-79	171.48	4.15197								R	R	R										R													F		C
198	1208A	19H-5, 77-79	172.98	4.2031																												R					C		C								F	R
198	1208A	19H-6, 77-79	174.48	4.24475	G. puncticulata LOZ									C																							F		A
198	1208A	19H-6, 127-129	174.97	4.25835								F		R
198	1208A	20H-1, 77-79	176.48	4.30032								C	R	F			F																				C	R	C
198	1208A	20H-2, 77-79	177.98	4.34825								X	X	X							X			X								X					X		X						X		X
198	1208A	20H-3, 77-79	179.48	4.39618								C	F	C				R											R			R					C		C								R	C
198	1208A	20H-4, 77-79	180.98	4.44411				R				C	R	F			F							C								C					A		C								C	C
198	1208A	20H-5, 77-79	182.48	4.49204				R				F												R					R										F							R
198	1208A	20H-6, 77-79	183.98	4.56177				R						R			R																				F		R								R
198	1208A	20H-7, 77-79	185.48	4.63188								C	F																								C	R	R								R
198	1208A	20H-CC	185.49	4.63232	G. conomiozea LOZ							X		X						X				X					X								X		X								X
198	1208A	21X-1, 77-79	185.98	4.65387																																	X
198	1208A	21X-2, 77-79	187.48	4.71984									X																										X
198	1208A	21X-3, 77-79	188.98	4.78581	G. (H.) margaritae LOZ							X		X																							X										X
198	1208A	21X-CC	190.94	4.89208				F				C		F										R													R		C								F
198	1208A	22X-1, 27-29	190.67	4.87694								F												R	R													R	R								R
198	1208A	22X-1, 77-79	191.18	4.90157				C				C		F						F				C								F			F		A	R	C									R
198	1208A	22X-2, 77-79	192.68	4.95076				R				C	F	F																			R				C		A						F		C
198	1208A	22X-2, 127-129	193.17	4.96683				R																													C											F
198	1208A	22X-3, 77-79	194.18	5.0006								R																									C		C								F
198	1208A	22X-4, 77-79	195.68	5.0606								F		F		?					R			F											F		F		C						R		F
198	1208A	22X-5, 77-79	197.18	5.1206								C		F																					R		C		C								R	R
198	1208A	22X-6, 77-79	198.68	5.1806								C	F	F						R															F		C		F								F	F
198	1208A	22X-7, 61-63	199.72	5.2222										X																							X	X	X
198	1208A	23X-1, 77-79	200.88	5.27529										X						X															X		X		X								X	X
198	1208A	23X-2, 77-79	202.38	5.34723								X													X														X
198	1208A	23X-3, 77-79	203.88	5.41917								C	F	F						F				F											C		R	F	A								F
198	1208A	23X-4, 78-80	205.39	5.49159								X	X	X										X											X		X		X								X
198	1208A	23X-5, 77-79	206.88	5.56305
198	1208A	23X-6, 77-79	207.88	5.61101								X		X																							X		X
198	1208A	23X-CC	207.95	5.61437								X	X	X																					X		X		X								X
198	1208A	24X-1, 77-79	210.58	5.74051								X		X							X	?		X											X		X		X								X	X
198	1208A	24X-2, 77-79	212.08	5.81245								X								X																	X		X
198	1208A	24X-3, 77-79	213.58	5.88439																										X																	X
198	1208A	24X-4, 77-79	215.08	5.95633																																											X
198	1208A	24X-5, 77-79	216.58	6.02843								X	X	X			?			X																	X	X	X								X
198	1208A	24X-5, 127--129	217.07	6.05264								X																							X		X	X	X								X
198	1208A	24X-6, 77-79	218.08	6.10254								X		X																							X	X	X								X	X
198	1208A	24X-CC	218.74	6.13515																																			X								X	X
198	1208A	25X-1, 77-79	220.18	6.20629				X				X												X														X	X						X		X	X
198	1208A	25X-2, 77-79	221.68	6.29819										X																					X			X	X								X
198	1208A	25X-3, 77-79	223.18	6.4207					X					X																					X		X		X								X
198	1208A	25X-4, 77-79	224.38	6.46547										X										X											X		X		X								X	X
198	1208A	25X-4, 79-81	224.4	6.46621				X				X		X										X								X			X		X		X						X		X	X
198	1208A	25X-CC	224.51	6.47032				X				X	X	X						X				X								X			X		X		X						X		X	X
198	1208A	26X-1, 27-29	229.37	6.65164	G. miotumida PRZ																													X	X				X						X		X
198	1208A	26X-1, 77-79	229.88	6.67066																															X		X										X
198	1208A	26X-3, 77-79	232.88	6.88398																				X											X		X		X						X		X
198	1208A	26X-4, 77-79	234.38	7.04202					X			X		X																					X		X		X								X
198	1208A	26X-5, 27-29	234.82	7.08838								X	X	X																				X	X		X	X	X								X
198	1208A	26X-5, 77-79	235.33	7.14029								X																						X	X				X								X	X
198	1208A	26X-CC	235.4	7.14133																												X		X	X		X	X	X						X		X
198	1208A	27X-1, 27-29	238.97	7.19395								X		X										X								X		X	X		X	X	X								X
198	1208A	27X-1, 77-79	239.48	7.20147							X	X	X	X										X										X	X		X		X								X
198	1208A	27X-1, 127-129	239.97	7.20869								X																						X	X		X	X	X								X	X
198	1208A	27X-2, 77-79	240.98	7.53186				X			X	X		X																				X	X		X		X								X	X
198	1208A	27X-2, 127-129	241.47	7.59576								X																									X	X	X								X	X
198	1208A	27X-3, 77-79	242.48	7.6796										X																					X		X		X								X
198	1208A	27X-4, 77-79	243.98	7.75678																																		X	X
198	1208A	27X-5, 77-79	245.48	7.838																																	X
198	1208A	27X-CC	246.06	7.86941					?			X		X																		X		X	X		X	X	X								X
198	1208A	28X-1, 77-79	248.88	8.02211																														X	X				X								X
198	1208A	28X-2, 77-79	250.38	8.10334								X		X																				X	X		X		X								X
198	1208A	28X-2, 127-129	250.87	8.13738							X																							X	X		X		X								X	X
198	1208A	28X-3, 77-79	251.88	8.26536							X																								X												X
198	1208A	28X-5, 77-79	254.88	8.62198							X			X													X					X		X	X		X		X								X	X
198	1208A	28X-5, 127-129	255.37	8.68718					?			X												X			X					X	?	X	X		X	X	X								X	X
198	1208A	28X-6, 77-79	256.38	8.79824
198	1208A	28X-CC	256.48	8.8054					X																		X							X	X		X										X
198	1208A	29X-1, 76-78	258.57	8.9552																							X							X	X		X		X
198	1208A	29X-3, 27-29	261.07	9.15017	G. dehiscens HOZ						X	X												X			X	X					X	X	X		X	X	X								X	X
198	1208A	29X-3, 77-79	261.58	9.20635							X	X	X											X			X	X				X		X	X		X	X	X					?			X	X
198	1208A	29X-5, 78-80	264.59	9.50143							X	X		X														X						X	X		X	X
198	1208A	29X-6, 27-29	265.37	9.60465							X																	X																			X
198	1208A	29X-6, 55-57	265.66	9.64303							X	X	X															X						X	X			X	X					?			X	X
198	1208A	29X-CC	265.7	9.6473					X		X	X																X						X	X		X							?			X
198	1208A	30X-2, 81-83	269.72	9.82213							X	?	X															X						X	X		X		X					X			X
198	1208A	30X-3, 77-79	271.18	9.90087							X																	X						X	X		X							X			X
198	1208A	30X-5, 51-53	273.92	10.163							X	X	X	X														X						X	X		X	X	X								X
198	1208A	30X-CC	273.96	10.1674							X	X	X	X														X						X	X		X	X	X					X
198	1208A	31X-1, 77-79	277.78	10.5844							X	X																X						X	X		X	X	X					X			X
198	1208A	31X-1, 127-129	278.27	10.6379							X	X																X						X	X		X	X	X						X		X
198	1208A	31X-2, 79-81	279.3	10.7503							X																	X						X	X		X	X									X
198	1208A	31X-3, 77-79	280.78	10.9119							X																	X						X	X				X								X
198	1208A	31X-3, 127-129	281.27	10.9654							X																	X						X	X			X						X
198	1208A	31X-5, 77-79	283.78	11.086																														X			X
198	1208A	31X-6, 76-78	284.77	11.1037							X			X														X						X	X		X	X	X					X			X
198	1208A	31X-CC	284.79	11.104							X	X		X			?											X						X	X		X							c.f.			X
198	1208A	32X-1, 76-78	287.37	11.1636																														X
198	1208A	32X-2, 79-81	288.9	11.3626																																								X			X
198	1208A	32X-3, 77-79	290.38	11.5761																																		X						X			X
198	1208A	32X-5, 77-79	293.38	12.1303																																		X	X					X
198	1208A	32X-6, 77-79	294.88	12.1919	P. mayeri HOZ, F. peripheroacuta TRZ, O. suturalis LOZ undifferentiated						X	X																X			X			X				X	X		X			X			X	X
198	1208A	32X-CC	295.16	12.1978				X			X																	X							X			X	X					X			X
198	1208A	33X-2, 77-79	298.18	12.2613							X	X					X											X						X	X		X	X	X		X			X			X
198	1208A	33X-3, 77-79	299.68	12.4814							X			X														X						X	?		X	X	X					X			X
198	1208A	33X-4, 74-76	301.15	12.6978				X			X																	X										X	X					X			X
198	1208A	33X-5, 77-79	302.68	12.9231							X						X											X									X	X						X			X
198	1208A	33X-6, 48-50	303.89	13.1013							X																	X										X	X					X			X
198	1208A	33X-CC	303.94	13.1086							X																	X										X	X					X	X		X
198	1208A	34X-2, 77-79	307.88	13.6888					X		X																											X						X			X
198	1208A	34X-3, 77-79	309.38	13.9096				X	X		X	X					X						X					X									X	X		X		?		X				X
198	1208A	34X-4, 77-79	310.88	14.1305																																				X
198	1208A	34X-6, 77-79	313.88	14.5722																																	X										X
198	1208A	35X-1, 77-79	316.08	14.8962					X		X	X												?				X											X					X					c.f.
198	1208A	35X-2, 77-79	317.58	15.1171					X		X	X															X	X									X		X	X	X			X				X
X: recovered
?: uncertain occurrence
c.f.: crude form (should be used to communitcate the affinity is uncertain)
m: mixed/reworked specimen
[truncated: 42 more columns]
