# Supplementary material for: Subtropical to temperate late Neogene to Quaternary planktic foraminiferal biostratigraphy across the Kuroshio Current Extension, Shatsky Rise, northwest Pacific Ocean
Source: PLoS One. 2020 Jul 15;15(7):e0234351. doi: 10.1371/journal.pone.0234351 (PMC7363085; doi:10.1371/journal.pone.0234351)
Supplement: S4 Table — Semi-quantitative assemblage data of planktic foraminiferal species recorded at ODP Hole 1209A. Five categories of foraminiferal species abundance, relative to the total number of planktic foraminifera in each sample, were recorded: rare (<1%), few (1–5%), common (5–10%), abundant (10–30%), and dominant (>30%). Species ranges are highlighted in white, with those used as primary marker datums in the biostratigraphic zonation scheme denoted by blue. Biozones are denoted by solid horizontal black lines. (XLSX) [file pone.0234351.s004.xlsx]

## Sheet: 1209A
S4 Table. Hole 1209A planktic foraminiferal biostratigraphy. Semi-quantitative assemblage data of planktic foraminiferal species recorded at ODP Hole 1209A. Five categories of foraminiferal species abundance, relative to the total number of planktic foraminifera in each sample, were recorded: rare (<1%), few (1-5%), common (5-10%), abundant (10-30%), and dominant (>30%). Species ranges are highli…
Leg	Hole	Core-Section, Interval (cm)	Midpoint Depth (mcd)	Sample Age (Ma)	Biozones	Candeina nitida	Beella digitata	Beella praedigitata	Catapsydrax unicavus	Dentoglobigerina altispira	Dentoglobigerina baroemoenensis	Dentoglobigerina venezuelana	Globigerina bulloides	Globigerina falconensis	Globigerina umbilicata	Globigerinella calida	Globigerinella obesa	Globigerinella siphonifera	Globigerinoides bulloideus	Globigerinoides conglobatus	Globigerinoides extremus	Globigerinoides obliquus	Globigerinoides ruber	Globigerinoides subquadratus	Globoquadrina dehiscens	Globoquadrina conglomerata	Globorotaloides hexagonus	Globorotaloides variabilis	Globoturborotalita apertura	Globoturborotalita decoraperta	Globoturborotalita druryi	Globoturborotalita nepenthes	Globoturborotalita rubescens	Globoturborotalita woodi	Orbulina suturalis	Orbulina universa	Sphaeroidinella dehiscens	Sphaeroidinellopsis kochi	Sphaeroidinellopsis paenedehiscens	Sphaeroidinellopsis seminulina	Trilobatus sacculifer	Turborotalita quinqueloba	Globigerinita glutinata	Globigerinita uvula	Tenuitella anfracta	Tenuitella parkerae	Tenuitella iota	Globoconella conomiozea	Globoconella inflata
198	1209A	1H-1, 27-29	0.27	0.0186941	G. (H.) hirsuta TRZ		R						F	R			R	F		R	m		C										R			F	R				C	F	A	R					D
198	1209A	1H-1, 77-79	0.78	0.0540053			R						F	R			R	F					R													A					R		D			?	F		A
198	1209A	1H-1, 127-129	1.27	0.0879317			R						C	C			?	F		R			C										R			F					F	F	D			?			D
198	1209A	1H-2, 127-129	2.77	0.191788									C	C				R		R			F													C					F	F	D						D
198	1209A	1H-3, 127-129	4.27	0.295644			R						C	R			R			F			C												R	F					R		A						A
198	1209A	1H-4, 27-29	4.77	0.330263									R	R			R	R		R			R													F					F		D				F		C
198	1209A	1H-4, 77-79	5.28	0.365574	G. (T.) truncatulinoides LOZ	R							C	A		?	R	F		F			A										R			F	R				C	R	A		?				A
198	1209A	1H-4, 127-129	5.77	0.399501		R							C					R		R		m	C													F					R	?	A						D
198	1209A	1H-5, 27-29	6.27	0.43412									F	R						R			F													C					F		A						A
198	1209A	1H-5, 77-79	6.77	0.468738		R							F	R			R			R			C													C				m	F		A						A
198	1209A	1H-6, 77-79	7.77	0.537976									C										R																		R		A						D
198	1209A	1H-CC	7.89	0.546285			R						C	C				R		R			F										?			R	R				F	F	D				F		A
198	1209A	2H-1, 27-29	8.47	0.586442		R	R	R					C	F				R					F				R									F					R		C						D
198	1209A	2H-1, 77-79	8.98	0.621754									C	F			?	R		R			F										R	?		F					F	C	A				F		A
198	1209A	2H-1, 127-129	9.47	0.65568			R						C	F				R					F				R									F					R		C						A
198	1209A	2H-2, 27-29	9.97	0.690299				R					A	R			R	R		F			R				R									F	R				F		A						C
198	1209A	2H-2, 77-79	10.47	0.724918		R							A	R				F		R			F											R		F					F	R							C
198	1209A	2H-3, 27-29	11.47	0.800279			R						C	R				R	R	R			F				R									F					F		D						F
198	1209A	2H-4, 77-79	13.48	1.00293			R						C	R			R	F					C													R	R				R		D				F		D
198	1209A	2H-5, 127-129	15.47	1.15179				R					C	C			R	R					F														F				F	F	D				R		A
198	1209A	2H-6, 27-29	15.97	1.18371			R	R					C	F				F		F			F													F	R				R	R	D						C
198	1209A	2H-6, 77-79	16.47	1.21563									F	F									R													R					R		D						D
198	1209A	2H-6, 127-129	16.97	1.24754		R	R	R					C	F				R					F													F					R	F	D						C
198	1209A	2H-CC	17.7	1.29414			R						A	R									F											R		F						R	D				F		D
198	1209A	3H-1, 27-29	17.97	1.31138									F	R									F											R								C	D						A
198	1209A	3H-1, 77-79	18.48	1.34393		?	R						C	F				R		R		R	D				F							R		R	R				R	F	D						D
198	1209A	3H-2, 77-79	19.97	1.43904									C							R			F											R		F	R				R	F	D						D
198	1209A	3H-2, 127-129	20.47	1.47096									A					R		F			C													F					F		C						C
198	1209A	3H-3, 77-79	21.47	1.53479				?					C	F									F												R	F	R				R		A						A
198	1209A	3H-3, 127-129	21.97	1.56671				R					F	F	R			R		R			R														R				R		D						A
198	1209A	3H-4, 127-129	22.47	1.59863			R						R								F		C											R	R	F	R				F		D						F
198	1209A	3H-5, 127-129	24.97	1.75821				R					C	F						R			C		m											F					F	F	D						C
198	1209A	3H-7, 27-29	26.97	1.87432			R						F				F	R		F			C													R	F		R		F	F	D						A
198	1209A	3H-CC	27.17	1.88572			F						C	C			?	R		R			C											R		F	R				F	F	D						R
198	1209A	4H-1, 27-29	27.47	1.90282			R						C	F			R	R				?	A											R		F	R				F		D						D
198	1209A	4H-1, 77-79	27.98	1.93189				R					C	R			R	R		R			F											R		R	F						D						A
198	1209A	4H-4, 77-79	32.48	2.23147			R	R					A	C			C			R		R	C											F		F	R				R	R	D						F
198	1209A	4H-CC	36.67	2.51257	G. (T.) tosaensis LOZ			R					A	R	R	?	?	R		R			F						R					F		F	R				R	R	D						C
198	1209A	5H-1, 77-79	37.48	2.56691									C	C				R		R			C				?		R					F		F	R				F	R	D
198	1209A	5H-4, 79-81	42	2.74657				R					F	C			R	R		R			C			R	?							F		R	R				R		D						R
198	1209A	5H-6, 127-129	45.47	2.87987				R					C	F						R		A					?		R					C		F	R		R		R		D						F
198	1209A	5H-CC	46.21	2.9083				R					F				F					F	F													F	F				F		D						C
198	1209A	6H-1, 27-29	46.47	2.91829				R					F	R			R	R		F		F	C				R									F				R	R		C						D
198	1209A	6H-1, 77-79	46.98	2.93788				R		F	?		C				R			R		R	C			R			R					F		R				R	R		D						F
198	1209A	6H-1, 127-129	47.47	2.95671	G.inflata LOZ					R	F												F			?										F			R		R		D						C
198	1209A	6H-2, 127-129	48.97	3.01433				R		R		C											C			F			R					R		F	R		F	F			A						C
198	1209A	6H-2, 145-147	49.16	3.02163	G. (T.) crassaformis LOZ			R		F	R	C										R	R													F	F			R			D
198	1209A	6H-3, 15-17	49.36	3.02931				F				A											F													A	F				R		D
198	1209A	6H-3, 77-79	49.97	3.0873						F	R	C	F	R		R		R		R			C											F		F	F	R			F		C
198	1209A	6H-4, 27-29	50.97	3.1897								F		R						R														F	R	F	R			R	R		D
198	1209A	6H-4, 77-79	51.48	3.24193				R		R		R	F				R	R		R			C					F	R					R		R	R			R	R	F	D
198	1209A	6H-4, 105-107	51.76	3.2706									F							R		R	R													F	F			R	R		F
198	1209A	6H-4, 127-129	51.97	3.29211								R	C	F						R	R	R	F													F	F			R	F		D					R
198	1209A	6H-5, 77-79	52.97	3.35945				R		F	R	C	F	R				R			R		R											R		F	R		F		R		D					F
198	1209A	6H-6, 27-29	53.97	3.4062						F		C	C	F							R	R	C													C	R		F	F	R		D
198	1209A	6H-6, 127-129	54.97	3.45295				R		A	R	C	R				R			F	R	R	F											R		F		R		F	F		D
198	1209A	6H-CC	55.84	3.49362				R		C	F?	A	F	F				R		R			R			R		F	R					R		R	R			R	C	F	D					R
198	1209A	7H-1, 27-29	55.97	3.4997						F		C	C							R	R	R	F											F	R	F			R	R	F		D					F
198	1209A	7H-1, 76-78	56.47	3.52307				R				R	C	R						R		C	R											F		C	R	R		F	C		D
198	1209A	7H-1, 127-129	56.97	3.54645	G. puncticulata LOZ					R		C		R				R		R	R	C	F							R				F		C				F	F		C
198	1209A	7H-2, 27-29	57.47	3.56982						R	R		C	R				R			R	R	R											C		F	R		F	F	R		F					C
198	1209A	7H-2, 127-129	58.47	3.62775				R					F					R		R	R	R	R											F		F	R		R	F	R		D					A
198	1209A	7H-4, 77-79	60.98	3.80888				R		R	F			R			?	R				A	R						C					F		C		R	R	F	R		A					D
198	1209A	7H-4, 127-129	61.47	3.84423			?			R											R	F												C		F			R	R	R		F					A
198	1209A	7H-5, 27-29	61.97	3.88032	G. conomiozea LOZ								F								R	C	R											F		F			R	R	F		C					C
198	1209A	7H-6, 27-29	63.47	3.98856									F									R												R		F			R	F			F					D
198	1209A	7H-6, 127-129	64.47	4.06072				R					C	?			R				R	F				?			R			c.f.		C		F				F	R	F	C					D
198	1209A	7H-7, 27-29	64.97	4.0968				R					C	R				R			R	F										R		F		F				F	R		F					C
198	1209A	7H-CC	65.31	4.12133						F			F							R		R												C		C				F			C					D
198	1209A	8H-1, 77-79	65.98	4.16968		R							C	F			R			R		C					R					R		C		F			R	F			C					C
198	1209A	8H-1, 127-129	66.47	4.20105						F			R							R		F										C				F			C				F					A
198	1209A	8H-2, 27-29	66.97	4.22916				R				R								F	R	R										R		C		F			F	C			C					C
198	1209A	8H-3, 27-29	68.47	4.3239																	R	R										F		C		C		R		F			A					F
198	1209A	8H-3, 60-62	68.81	4.35777	G. (H.) margaritae LOZ					F										R		F										C				C				C			D
198	1209A	8H-3, 127-129	69.47	4.4235						F	R		F				R					F										R				C		R		R			D
198	1209A	8H-4, 77-79	70.48	4.5241				R					C	R			R	R		R	R	C							F			C		C		F		R		F	R		D
198	1209A	8H-CC	74.88	4.94951									C	F			R			F	R	F							?			C		C		C		R		R	C		D
198	1209A	9H-1, 78-80	75.49	4.99031	G. miotumida PRZ	R														F		F										C		C		C				R			A
198	1209A	9H-2, 127-129	77.475	5.13852				R			?	F					F															A		D		F				F	R		F
198	1209A	9H-4, 78-80	79.99	5.46688						R			F							R	R	F										C		C		C		R		F	F		D
198	1209A	9H-CC	84.41	6.2051						C		R	F							R	R											C		C		F		R		C
198	1209A	10H-1, 27-29	84.47	6.21254																							R				R	C		A	R	C				C
198	1209A	10H-1, 77-79	84.98	6.27492						F		R								R		A							R		A	A		D	C	C		R		F			C
198	1209A	10H-1, 127-129	85.47	6.32267																											?	A		D	R	C				C
198	1209A	10H-2, 27-29	85.97	6.37138									A									R				R					R?	A		D	C	A				F	R
198	1209A	10H-2, 127-129	86.97	6.45828					R			R	R																		R?	A		D		F				C	F
198	1209A	10H-3, 27-29	87.47	6.5008				R				C												R		R						A		D		C				A
198	1209A	10H-4, 27-29	88.97	6.62836								F	F									F								?	F	A		D		C				F	R		C
198	1209A	10H-4, 77-79	89.48	6.67173					R	R		C										R		C					F	F		D		C		C		R		F	C
198	1209A	10H-5, 77-79	90.97	6.82127	G. (G.) plesiotumida LOZ							C												F	C				C			A		D		F				F	R
198	1209A	10H-6, 77-79	92.47	6.98961				R		F		A												R	C							A		D	R	R		R		R	R
198	1209A	10H-CC	93.85	7.14126				F				C					R					R			C				F			D		C	R	F		F		C			F
198	1209A	11H-1, 77-79	94.48	7.16119				F				A										R			?						D	D		R	F	C				C
X: recovered
?: uncertain occurrence
c.f.: crude form (should be used to communitcate the affinity is uncertain)
m: mixed/reworked specimen
[truncated: 28 more columns]
